# Supplementary material for: Phyloproteomic and functional analyses do not support a split in the genus Borrelia (phylum Spirochaetes)
Source: BMC Evol Biol. 2019 Feb 13;19:54. doi: 10.1186/s12862-019-1379-2 (PMC6375133; doi:10.1186/s12862-019-1379-2)
Supplement: Supplementary file 1 — All the biological processes and the associated number of proteins involved, according to taxa. It is a pivot table that links the Biological processes in a hierarchical structure (first column). Each additional column lists the name of the species and strains and the number of proteins recorded for each species in such particular category. (XLSX 505 kb) [file 12862_2019_1379_MOESM1_ESM.xlsx]

## Sheet: Processes (clusters)
Count of proteins in clusters	Labels
Labels	Borrelia afzelii Pko	Borrelia anserina BA2	Borrelia bavariensis ATCC BAA-2496	Borrelia bissettiae	Borrelia bissettiae DN127	Borrelia burgdorferi 64b	Borrelia burgdorferi B31	Borrelia burgdorferi ZS7	Borrelia chilensis	Borrelia coriaceae Co53	Borrelia crocidurae Achema	Borrelia crocidurae DOU	Borrelia duttoni CR2A	Borrelia duttoni Ly	Borrelia finlandensis	Borrelia garinii PBr	Borrelia hermsii	Borrelia hermsii MTW	Borrelia mayonii	Borrelia miyamotoi CT13-2396	Borrelia miyamotoi FR64b	Borrelia parkeri SLO	Borrelia recurrentis A1	Borrelia spielmanii A14S	Borrelia turicatae G1E135	Borrelia valaisiana VS116	Brachyspira hyodysenteriae ATCC 49526	Brachyspira pilosicoli B2904	Leptospira biflexa Patoc	Leptospira borgpetersenii 200701203	Leptospira interrogans Lai 56601	Sediminispirochaeta smaragdinae DSM11293	Sphaerochaeta coccoides ATCC BAA1237	Sphaerochaeta globosa ATCC BAA1886	Sphaerochaeta pleomorpha ATCC BAA1885	Spirochaeta africana ATCC 700263	Spirochaeta lutea	Spirochaeta thermophila ATCC 49972	Treponema denticola ATCC 35405	Treponema maltophilum ATCC 51939	Treponema pallidum Nichols	(en blanco)	Total general
anatomical structure development	2	2	2	2	2	1	2	2	2	2	2	2	2	2	2	2	2	2	2	2	2	2	2	1	2	2	2	3	2	3	3	3	1	3	3	2	2	2	2	2	1		84
biological regulation	181	184	178	178	187	181	176	173	174	185	176	188	175	179	178	182	192	185	173	183	187	182	174	179	188	178	362	345	531	446	471	522	297	378	392	375	264	349	325	304	219		10276
biosynthetic process	19	19	19	14	20	20	19	19	20	18	18	21	18	20	20	20	21	21	19	20	18	19	19	20	19	20	44	38	40	41	63	46	33	35	41	41	32	38	28	33	25		1078
carbohydrate metabolic process	11	12	11	16	12	12	12	11	12	12	12	12	12	12	12	12	13	12	12	12	12	12	12	12	11	12	18	18	20	22	25	18	15	17	17	15	14	16	12	15	11		566
carbon utilization																												1				1	1	1	1	2	1			1			9
catabolic process	1	1	1	1	1	1	1	1	1		1	1	1	1	1	1	1	1	1	1	1	1	1	1	1	1	1	1		1	1	2				1		1					33
cell adhesion	1	1	1	2	1	1	1	1	1	1	1	1	1	1	1	1	1	1	1	1	1	1	1	1	1	1	3	2	3	3	3	1	1			2	1	2	2	2	3		55
cell cycle	3	4	3	4	3	3		3	4	4	4	4	4	3	4	4	4	4	4	4	4	4	3	3	3	4	4	4	5	5	5	8	5	5	5	6	5	7	4	7	4		170
cellular aromatic compound metabolic process	66	69	65	66	70	70	66	67	71	71	71	68	66	66	71	71	70	70	71	69	71	69	66	70	66	70	85	92	93	97	101	106	87	94	98	111	103	109	83	79	75		3199
cellular component biogenesis	50	50	49	41	54	54	48	49	53	52	50	53	49	47	53	54	53	52	53	48	45	52	46	52	47	52	45	42	57	63	67	63	44	45	46	59	46	55	52	58	57		2105
cellular process	296	315	292	319	312	315	301	298	307	323	317	326	329	318	313	312	327	325	307	322	314	313	304	313	328	318	720	697	972	888	1028	882	650	765	807	773	577	733	580	603	376		19215
cytolysis	1	1	1	1	1	1	1	1	1	1	1	1	1	1	1	1	1	1	1	1	1	1		1	1	1	1	1	1								1		1	1	1		32
ion transport	4	4	4	4	4	4	4	4	4	2	4	4	2	4	4	4	2	2	4	2	2	4	4	4	4	4	13	17	4	5	5	21	10	16	19	10	7	5	12	11	6		253
locomotion																															2												2
metabolic process	110	116	108	100	108	109	112	107	110	125	110	119	111	114	109	109	122	120	107	117	119	117	107	107	117	111	284	300	437	344	368	431	268	377	392	289	211	321	199	246	125		7513
multi-organism process	17	20	19	19	18	17	22	16	18	19	15	19	16	17	18	19	20	19	18	18	18	19	17	16	20	18	19	17	27	21	28	23	18	16	18	22	19	19	24	21	25		789
nitrogen compound transport	21	26	25	26	22	22	25	20	24	22	25	26	22	26	22	23	25	26	26	25	25	25	26	23	25	25	24	26	29	29	31	30	17	23	24	31	21	27	24	27	29		1020
phosphorus metabolic process	8	8	8	5	8	8	8	8	8	7	9	9	8	9	8	8	9	9	8	9	9	9	9	8	9	8	8	9	6	6	6	8	9	9	9	6	7	4	4	6	7		318
primary metabolic process	5	7	5	5	5	6	5	5	5	7	7	7	7	7	5	5	6	6	5	7	7	7	7	5	7	5	9	9	21	19	23	12	6	7	8	10	5	6	5	6	5		306
regulation of biological process	17	15	16	12	16	17	18	17	16	15	13	16	14	16	17	17	16	16	17	16	14	15	16	17	16	17	16	13	17	14	19	20	10	9	9	19	13	15	18	16	16		636
response to stimulus	4	4	4	4	4	4	6	4	4	8	2	4	3	4	4	4	6	6	4	6	6	6	4	4	4	4	18	18	32	21	33	22	12	16	14	14	17	13	11	12	11		381
response to stress	2	2	2	3	2	2	2	2	2	2	2	2	2	2	2	2	2	2	2	1	2	2	2	2	2	2	1	1	8	7	8	4	3	2	2	5	3	2	3	3	2		106
small molecule process	8	10	8	9	9	9	8	8	9	10	9	10	9	9	9	9	10	10	9	9	10	10	9	9	9	9	56	48	79	73	90	89	63	66	81	83	69	79	56	58	17		1244
transport	158	161	165	168	161	161	172	149	164	159	161	172	163	160	164	168	170	170	162	171	170	151	156	166	159	169	357	370	441	290	325	420	284	412	426	330	215	236	283	261	194		9094
nitrogen biosynthetic process	154	156	153	161	161	166	147	155	155	164	159	163	154	155	159	161	164	161	159	156	162	158	155	159	156	158	217	224	236	240	265	260	236	252	251	222	189	209	219	216	167		7514
transmembrane transport	3	3	3	3	3	3	3	3	3	3	3	3	4	3	3	3	3	3	3	3	3	2	3	3	3	3	5	6	13	11	10	6	4	4	8	4	6	3	6	6	3		173
(en blanco)
Total general	1142	1190	1142	1163	1184	1187	1159	1123	1168	1212	1172	1231	1173	1176	1180	1192	1240	1224	1168	1203	1203	1181	1143	1176	1198	1192	2312	2302	3074	2649	2980	2998	2074	2552	2671	2432	1828	2251	1953	1994	1379		66171
