# Supplementary material for: Phyloproteomic and functional analyses do not support a split in the genus Borrelia (phylum Spirochaetes)
Source: BMC Evol Biol. 2019 Feb 13;19:54. doi: 10.1186/s12862-019-1379-2 (PMC6375133; doi:10.1186/s12862-019-1379-2)
Supplement: Supplementary file 2 — A summarized network of proteins found in the species of the Spirochaetes phylum. Only the bacterial species are labeled to improve readability. Each circle represents either a protein (unlabeled) or a species (labeled). Each cluster of species and their associated proteins are color-coded, and links indicate proteins that are shared by other groups. The colors are random and are intended only to separate the clusters. The size of the circle indicates the betweenness centrality of the node in the network; this property is related to its centrality (the number of links that pass through the node) in the groups of Spirochaetes. (XLSX 142 kb) [file 12862_2019_1379_MOESM2_ESM.xlsx]

## Sheet: Top 10 BP's plus proteins
Count of proteins
	B. coriaceae	B. anserina	B. crocidurae Achema	B. crocidurae DOU	B. duttoni Ly	B. duttoni CR2A	B. hermsii	B. hermsii MTW	B. parkeri	B. recurrentis	B. turicatae	B. bavariensis	B. bissettiae	B. bissettiae DN127	B. burgdorferi 64b	B. burgdorferi b31	B. burgdorferi ZS7	B. chilensis	B. afzelii	B. finlandensis	B. garinii	B. mayonii	B. miyamotoi CT13-2396	B. miyamotoi FR64b	B. spielmanii	B. valaisiana	S. africana	S. lutea	S. thermophila	Se. smaragdinae	Sp. coccoides	Sp. globosa	Sp. pleomorpha	Br. hyodysenteriae	Br. pilosicoli	L. biflexa	L. borgpetersenii	L. interrogans	T. denticola	T. maltophilum	T. pallidum	Total general
carbohydrate metabolic process	20	19	20	20	20	19	20	20	21	18	20	20	22	20	20	20	20	20	20	20	21	20	19	20	19	20	44	30	66	63	48	68	64	42	51	36	29	30	27	44	14	1174
DNA repair	23	23	21	20	22	17	22	22	23	21	23	18	15	18	18	18	18	18	18	18	18	17	24	23	18	18	34	16	28	35	33	35	36	28	28	30	30	35	26	28	25	961
metabolic process	31	29	24	29	27	27	28	28	27	27	27	22	25	24	27	23	26	23	24	28	27	22	24	27	27	28	100	65	109	127	94	115	126	100	94	126	128	120	66	75	30	2156
methylation	22	19	18	20	17	20	23	22	19	17	20	17	22	20	21	18	16	18	17	19	21	21	19	22	20	19	44	17	36	52	33	37	38	40	46	45	66	61	41	29	19	1111
nucleic acid phosphodiester bond hydrolysis	19	19	19	20	20	24	21	20	21	18	22	22	24	20	21	21	20	19	18	21	20	22	22	22	22	21	38	21	26	35	26	35	41	28	31	26	32	32	34	31	22	996
oxidation-reduction process	29	26	25	28	25	28	29	27	25	22	26	23	25	23	23	24	23	24	25	23	23	24	23	26	25	25	125	95	121	193	107	159	172	120	127	230	179	180	78	85	39	2659
phosphorylation	38	38	36	38	38	36	39	38	38	36	40	37	36	38	38	35	35	37	37	38	38	32	37	37	39	38	62	42	57	100	50	63	74	75	71	83	61	65	49	53	33	1905
regulation of transcription, DNA-templated	13	13	12	13	12	12	11	12	11	12	11	12	13	13	13	11	13	12	12	13	12	12	11	13	12	12	50	46	48	86	67	97	92	50	48	83	65	63	48	51	18	1228
translation	89	88	90	91	89	86	90	90	88	89	87	89	86	89	91	90	89	89	89	90	90	90	90	89	88	89	94	86	90	95	90	89	89	88	91	87	95	92	92	93	91	3677
transmembrane transport	19	17	19	18	18	18	18	18	17	18	17	16	18	16	16	18	16	15	16	18	17	16	16	18	16	17	49	25	28	51	35	56	69	49	50	66	39	39	53	43	18	1116
transport	47	47	47	52	49	52	50	50	46	49	48	50	50	48	48	58	46	49	48	48	49	44	50	51	49	50	124	81	83	171	102	148	160	109	125	122	94	99	109	105	65	2972
Total general	350	338	331	349	337	339	351	347	336	327	341	326	336	329	336	336	322	324	324	336	336	320	335	348	335	337	764	524	692	1008	685	902	961	729	762	934	818	816	623	637	374	19955
